# Supplementary material for: Three-dimensional markerless motion capture of multiple freely behaving monkeys toward automated characterization of social behavior
Source: Sci Adv. 2025 Jun 27;11(26):eadn1355. doi: 10.1126/sciadv.adn1355 (PMC12204171; doi:10.1126/sciadv.adn1355)
Supplement: Supplementary file 2 — Movies S1 to S5 [file sciadv.adn1355_movies_s1_to_s5.zip]

Archive with 5 entries (5 files):
- adn1355_movie_s1.mp4
- adn1355_movie_s2.mp4
- adn1355_movie_s3.mp4
- adn1355_movie_s4.mp4
- adn1355_movie_s5.mp4
